# Supplementary material for: Sesaminol Inhibits Adipogenesis by Suppressing Mitotic Clonal Expansion and Activating the Nrf2-ARE Pathway
Source: Nutrients. 2025 Oct 15;17(20):3242. doi: 10.3390/nu17203242 (PMC12567471; doi:10.3390/nu17203242)
Supplement: Supplementary file 1 [file nutrients-17-03242-s001.zip]

Archive with 4 entries (4 files):
- Supplemental file 1.pdf
- __MACOSX/._Supplemental file 1.pdf
- Supplemental file 2.pdf
- __MACOSX/._Supplemental file 2.pdf
